# Supplementary material for: Functional Investigation of IGF1R Mutations in Multiple Myeloma
Source: Cancers (Basel). 2024 Jun 4;16(11):2139. doi: 10.3390/cancers16112139 (PMC11171363; doi:10.3390/cancers16112139)
Supplement: Supplementary file 1 [file cancers-16-02139-s001.zip]

Archive with 4 entries (4 files):
- Supplementary figures.pdf
- Supplementary methods_Uncropped_Western_blots.pdf
- Supplementary Table S1_IGF1R_mutations.xlsx
- Supplementary Tables S2-S4.pdf
