# Supplementary material for: Functional Investigation of IGF1R Mutations in Multiple Myeloma
Source: Cancers (Basel). 2024 Jun 4;16(11):2139. doi: 10.3390/cancers16112139 (PMC11171363; doi:10.3390/cancers16112139)
Supplement: Supplementary file 1 [file cancers-16-02139-s001.zip › Supplementary Table S1_IGF1R_mutations.xlsx]

## Sheet: Table S1 
inDBSNPOrNot	chromosome	position	referenceBase	sampleGenotype	sampleAlleles	allelesDBSNP	accession	functionGVS	functionDBSNP	rsID	aminoAcids	proteinPosition	cDNAPosition	polyPhen	granthamScore	scorePhastCons	consScoreGERP	scoreCADD	chimpAllele	CNV	geneList	AfricanHapMapFreq	EuropeanHapMapFreq	AsianHapMapFreq	hasGenotypes	dbSNPValidation	repeatMasker	tandemRepeat	clinicalAssociation	distanceToSplice	microRNAs	keggPathway	cpgIslands	tfbs	genomesESP	genomesExAC	PPI	proteinSequence
none	15	99482518	A	R	A/G	NA	NM_000875.3	missense	unknown	rs0	ASN,SER	1129/1368	3386	0.974	46	1000	5900	30000	A	none	IGF1R	NA	NA	NA	no	NA	none	none	unknown	72	none	hsa04114:OocyteMeiosis;hsa04144:Endocytosis;hsa04510:FocalAdhesion;hsa04520:AdherensJunction;hsa04730:Long-termDepression;hsa04914:Progesterone-mediatedOocyteMaturation;hsa05200:PathwaysInCancer;hsa05214:Glioma;hsa05215:ProstateCancer;hsa05218:Melanoma	none	none	A=12988	unknown	UBC:998,GRB10:995,IRS1:989,SHC1:989,PIK3R1:974,YWHAB:946,MDM2:940,IGF1:937,PTPN11:937,NEDD4:937,PTPN1:937	NP_000866.1
none	15	99482518	A	R	A/G	NA	XM_005254896.1	missense	unknown	rs0	ASN,SER	1128/1367	3383	0.974	46	1000	5900	30000	A	none	IGF1R	NA	NA	NA	no	NA	none	none	unknown	72	none	hsa04114:OocyteMeiosis;hsa04144:Endocytosis;hsa04510:FocalAdhesion;hsa04520:AdherensJunction;hsa04730:Long-termDepression;hsa04914:Progesterone-mediatedOocyteMaturation;hsa05200:PathwaysInCancer;hsa05214:Glioma;hsa05215:ProstateCancer;hsa05218:Melanoma	none	none	A=12988	unknown	UBC:998,GRB10:995,IRS1:989,SHC1:989,PIK3R1:974,YWHAB:946,MDM2:940,IGF1:937,PTPN11:937,NEDD4:937,PTPN1:937	XP_005254953.1
none	15	99482518	A	R	A/G	NA	XM_005254897.1	missense	unknown	rs0	ASN,SER	1008/1247	3023	0.974	46	1000	5900	30000	A	none	IGF1R	NA	NA	NA	no	NA	none	none	unknown	72	none	hsa04114:OocyteMeiosis;hsa04144:Endocytosis;hsa04510:FocalAdhesion;hsa04520:AdherensJunction;hsa04730:Long-termDepression;hsa04914:Progesterone-mediatedOocyteMaturation;hsa05200:PathwaysInCancer;hsa05214:Glioma;hsa05215:ProstateCancer;hsa05218:Melanoma	none	none	A=12988	unknown	UBC:998,GRB10:995,IRS1:989,SHC1:989,PIK3R1:974,YWHAB:946,MDM2:940,IGF1:937,PTPN11:937,NEDD4:937,PTPN1:937	XP_005254954.1
none	15	99482568	G	R	A/G	NA	NM_000875.3	missense	unknown	rs0	ASP,ASN	1146/1368	3436	0.994	23	0.997	5900	36000	G	none	IGF1R	NA	NA	NA	no	NA	none	none	unknown	22	none	hsa04114:OocyteMeiosis;hsa04144:Endocytosis;hsa04510:FocalAdhesion;hsa04520:AdherensJunction;hsa04730:Long-termDepression;hsa04914:Progesterone-mediatedOocyteMaturation;hsa05200:PathwaysInCancer;hsa05214:Glioma;hsa05215:ProstateCancer;hsa05218:Melanoma	none	none	G=12988	unknown	UBC:998,GRB10:995,IRS1:989,SHC1:989,PIK3R1:974,YWHAB:946,MDM2:940,IGF1:937,PTPN11:937,NEDD4:937,PTPN1:937	NP_000866.1
none	15	99482568	G	R	A/G	NA	XM_005254896.1	missense	unknown	rs0	ASP,ASN	1145/1367	3433	0.994	23	0.997	5900	36000	G	none	IGF1R	NA	NA	NA	no	NA	none	none	unknown	22	none	hsa04114:OocyteMeiosis;hsa04144:Endocytosis;hsa04510:FocalAdhesion;hsa04520:AdherensJunction;hsa04730:Long-termDepression;hsa04914:Progesterone-mediatedOocyteMaturation;hsa05200:PathwaysInCancer;hsa05214:Glioma;hsa05215:ProstateCancer;hsa05218:Melanoma	none	none	G=12988	unknown	UBC:998,GRB10:995,IRS1:989,SHC1:989,PIK3R1:974,YWHAB:946,MDM2:940,IGF1:937,PTPN11:937,NEDD4:937,PTPN1:937	XP_005254953.1
none	15	99482568	G	R	A/G	NA	XM_005254897.1	missense	unknown	rs0	ASP,ASN	1025/1247	3073	0.994	23	0.997	5900	36000	G	none	IGF1R	NA	NA	NA	no	NA	none	none	unknown	22	none	hsa04114:OocyteMeiosis;hsa04144:Endocytosis;hsa04510:FocalAdhesion;hsa04520:AdherensJunction;hsa04730:Long-termDepression;hsa04914:Progesterone-mediatedOocyteMaturation;hsa05200:PathwaysInCancer;hsa05214:Glioma;hsa05215:ProstateCancer;hsa05218:Melanoma	none	none	G=12988	unknown	UBC:998,GRB10:995,IRS1:989,SHC1:989,PIK3R1:974,YWHAB:946,MDM2:940,IGF1:937,PTPN11:937,NEDD4:937,PTPN1:937	XP_005254954.1
